# Supplementary material for: Abscisic acid increases hydrogen peroxide in mitochondria to facilitate stomatal closure
Source: Plant Physiol. 2022 Dec 27;192(1):469–87. doi: 10.1093/plphys/kiac601 (PMC10152677; doi:10.1093/plphys/kiac601)
Supplement: kiac601_Supplementary_Data [file kiac601_supplementary_data.zip]

Archive with 2 entries (2 files):
- Postiglione and Muday Supplemental File(2).pdf
- Postiglione and Muday Supplemental File.pdf
